# Supplementary material for: Monoclonal antibodies targeting IL-5/5R or IL-4/13 pathways in eosinophilic myocarditis: a single-centre experience and systematic literature review
Source: Eur Heart J Cardiovasc Pharmacother. 2026 Apr 21;12(4):320–30. doi: 10.1093/ehjcvp/pvag025 (PMC13367243; doi:10.1093/ehjcvp/pvag025)
Supplement: pvag025_Supplementary_Data [file pvag025_supplementary_data.zip]

Archive with 2 entries (2 files):
- Mepolizumab_Supplementary_05.02.2026.docx
- V2_Mepolizumab_Supplementary_01.04.2026.docx
